# Supplementary material for: Identification of a quantitative trait loci (QTL) associated with ammonia tolerance in the Pacific white shrimp (Litopenaeus vannamei)
Source: BMC Genomics. 2020 Dec 2;21:857. doi: 10.1186/s12864-020-07254-x (PMC7709431; doi:10.1186/s12864-020-07254-x)
Supplement: Supplementary file 7 — Additional file 7: Table S7. DEGs within the QTL interval and their expression levels and annotations [file 12864_2020_7254_MOESM7_ESM.xlsx]

## Sheet: Sheet1
Supplementary Table S7. DEGs within the QTL interval and their expression levels and annotations.
#ID	gene_name	LV-A-sensitive_FPKM	LV-A-sensitive_count	LV-A-tolerant_FPKM	LV-A-tolerant_count	LV-A-sensitive_vs_LV-A-tolerant_EBSeq_FDR	LV-A-tolerant/LV-A-sensitive_FC	LV-A-sensitive_vs_LV-A-tolerant_EBSeq_(FDR_0.01_FC_2)_regulated	LV-C-sensitive_FPKM	LV-C-sensitive_count	LV-C-tolerant_FPKM	LV-C-tolerant_count	LV-C-sensitive_vs_LV-C-tolerant_EBSeq_FDR	LV-C-sensitive_vs_LV-C-tolerant_EBSeq_log2FC	LV-C-sensitive_vs_LV-C-tolerant_EBSeq_(FDR_0.01_FC_2)_regulated	LV-F-sensitive_FPKM	LV-F-sensitive_count	LV-F-tolerant_FPKM	LV-F-tolerant_count	LV-F-sensitive_vs_LV-F-tolerant_EBSeq_FDR	LV-F-sensitive_vs_LV-F-tolerant_EBSeq_log2FC	LV-F-sensitive_vs_LV-F-tolerant_EBSeq_(FDR_0.01_FC_2)_regulated	LV-N-sensitive_FPKM	LV-N-sensitive_count	LV-N-tolerant_FPKM	LV-N-tolerant_count	LV-N-sensitive_vs_LV-N-tolerant_EBSeq_FDR	LV-N-sensitive_vs_LV-N-tolerant_EBSeq_log2FC	LV-N-sensitive_vs_LV-N-tolerant_EBSeq_(FDR_0.01_FC_2)_regulated	COG_class	COG_class_annotation	GO_annotation	KEGG_annotation	KEGG_pathway_annotation	KOG_class	KOG_class_annotation	Pfam_annotation	Swiss_Prot_annotation	eggNOG_class	eggNOG_class_annotation	NR_annotation	GO_second_level_annotation
gene8635	LOC113809090	0	0	0	0	--	--	--	0	0	0	0	--	--	--	0	0	0	0	--	--	--	0	0	0	0	--	--	--	--	--	--	--	--	--	--	--	--	--	--	--	--
gene8636	LOC113809091	0	0	0	0	--	--	--	0	0	0	0	--	--	--	0	0	0	0	--	--	--	0	0	0	0	--	--	--	--	--	--	--	--	--	--	--	--	--	--	--	--
gene8637	LOC113809092	0	0	0	0	--	--	--	0	0	0	0	--	--	--	0	0	0	0	--	--	--	0	0	0	0	--	--	--	--	--	--	--	--	--	--	--	--	--	--	--	--
gene8639	LOC113809093	0	0	0	0	--	--	--	0	0	0	0	--	--	--	0	0	0	0	--	--	--	0	0	0	0	--	--	--	--	--	--	--	--	[RP]	General function prediction only;; Inorganic ion transport and metabolism	--	--	S	Function unknown	von Willebrand factor A domain-containing protein 7-like [Orbicella faveolata]	--
gene8647	LOC113809094	0	0	0	0	--	--	--	0	0	0	0	--	--	--	0	0	0	0	--	--	--	0	0	0	0	--	--	--	--	--	--	--	--	--	--	--	--	S	Function unknown	DNA-directed RNA polymerase II subunit RPB1-like, partial [Nilaparvata lugens]	--
gene8652	LOC113809095	0.046022	6	0.045399	5	--	-0.0196632	--	0	0	0.169091	17	--	--	--	1.4397	127	0.194234	17	0.000149217	-2.8899	down	0.632526	66	3.42661	359	1.87396e-05	2.43758	up	--	--	--	K05636|3.80206e-39|lgi:LOTGIDRAFT_209765|K05636 laminin, beta 1 | (RefSeq) hypothetical protein	ECM-receptor interaction (ko04512)	[W]	Extracellular structures	--	Laminin subunit beta-1 OS=Drosophila melanogaster OX=7227 GN=LanB1 PE=1 SV=4	U	Intracellular trafficking, secretion, and vesicular transport	PREDICTED: laminin subunit beta-1-like isoform X6 [Hyalella azteca]	--
gene8638	LOC113809097	0	0	0	0	--	--	--	0	0	0	0	--	--	--	0.046874	2	0	0	--	--	--	0	0	0.041896	3	--	--	--	--	--	--	--	--	[RP]	General function prediction only;; Inorganic ion transport and metabolism	--	--	S	Function unknown	PREDICTED: von Willebrand factor A domain-containing protein 7-like [Hyalella azteca]	--
gene8648	LOC113809099	0.180485	4	0	0	--	--	--	0	0	0	0	--	--	--	0	0	0	0	--	--	--	0	0	0	0	--	--	--	--	--	--	--	--	--	--	--	--	--	--	--	--
gene8641	LOC113809100	0.05353	7	0	0	--	--	--	0.029412	3	0.071811	6	--	1.2878	--	0.013123	2	0	0	--	--	--	0.022197	3	0	0	--	--	--	--	--	--	--	--	--	--	--	--	S	Function unknown	PREDICTED: uncharacterized protein LOC108669523 [Hyalella azteca]	--
gene8642	LOC113809101	0	0	0	0	--	--	--	0	0	0	0	--	--	--	0	0	0	0	--	--	--	0	0	0	0	--	--	--	[O]	Posttranslational modification, protein turnover, chaperones	Molecular Function: hydrolase activity (GO:0016787);;	K01362|4.94421e-49|amj:102562544|K01362 ovochymase [EC:3.4.21.-] | (RefSeq) ovochymase-2-like	--	[E]	Amino acid transport and metabolism	Trypsin;; Trypsin-like peptidase domain	Trypsin-1 OS=Astacus astacus OX=6715 PE=1 SV=1	O	Posttranslational modification, protein turnover, chaperones	trypsin [Daphnia pulex]	molecular function: catalytic activity (GO:0003824)
gene8643	LOC113809102	0	0	0	0	--	--	--	0.106459	4	0.041821	2	--	-1.348	--	0	0	0	0	--	--	--	0	0	0	0	--	--	--	--	--	--	--	--	[R]	General function prediction only	BTB/POZ domain	Uncharacterized protein F47D12.3 OS=Caenorhabditis elegans OX=6239 GN=F47D12.3 PE=4 SV=1	S	Function unknown	PREDICTED: BTB/POZ domain-containing protein kctd15-like [Hyalella azteca]	--
gene8645	LOC113809105	55.4514	6795	55.0175	3583	0.942698	-0.0113346	normal	15.3698	1191	46.7754	3620	0.934671	1.60565	normal	73.4228	5553	16.3745	781	4.954e-05	-2.16478	down	13.4788	632	62.8588	4843	5.47209e-08	2.22142	up	--	--	Cellular Component: cytoplasm (GO:0005737);;	K12562|3.90717e-44|aec:105153694|K12562 amphiphysin | (RefSeq) myc box-dependent-interacting protein 1	Endocytosis (ko04144)	[U]	Intracellular trafficking, secretion, and vesicular transport	Variant SH3 domain;; SH3 domain;; Variant SH3 domain	LIM and SH3 domain protein F42H10.3 OS=Caenorhabditis elegans OX=6239 GN=F42H10.3 PE=4 SV=3	S	Function unknown	PREDICTED: amphiphysin-like isoform X2 [Apis dorsata]	cellular component: cell (GO:0005623);; cellular component: cell part (GO:0044464)
gene8649	LOC113809107	1.65339	78	0.386266	13	0.0267329	-2.09776	normal	0.626858	18	4.9657	171	0.0245598	2.98579	normal	0.576163	19	0.254546	8	--	-1.17855	--	0.888922	34	11.1399	427	2.79014e-10	3.64754	up	--	--	--	--	--	--	--	--	--	--	--	--	--
gene8650	LOC113809108	112.841	3239	130.266	2561	0.958879	0.207172	normal	63.298	1651	148.368	2444	0.000231445	1.22895	up	70.452	1378	122.453	2258	0.940206	0.797512	normal	114.973	2659	329.025	8025	8.13746e-05	1.51691	up	--	--	Cellular Component: mitochondrial proton-transporting ATP synthase complex, coupling factor F(o) (GO:0000276);; Cellular Component: lipid droplet (GO:0005811);; Biological Process: ATP synthesis coupled proton transport (GO:0015986);; Molecular Function: proton-transporting ATP synthase activity, rotational mechanism (GO:0046933);;	K02140|1.20188e-36|isc:IscW_ISCW007401|K02140 F-type H+-transporting ATPase subunit g | (RefSeq) F1F0-type ATP synthase subunit G, putative	Oxidative phosphorylation (ko00190)	[C]	Energy production and conversion	Mitochondrial ATP synthase g subunit	Probable ATP synthase subunit g 2, mitochondrial OS=Caenorhabditis elegans OX=6239 GN=asg-2 PE=3 SV=1	I	Lipid transport and metabolism	ATP synthase subunit g [Palaemon varians]	cellular component: cell (GO:0005623);; cellular component: membrane (GO:0016020);; cellular component: macromolecular complex (GO:0032991);; cellular component: organelle (GO:0043226);; cellular component: organelle part (GO:0044422);; cellular component: membrane part (GO:0044425);; cellular component: cell part (GO:0044464);; biological process: metabolic process (GO:0008152);; biological proc…
gene8651	LOC113809109	2.32082	236	1.71078	120	0.737058	-0.439981	normal	2.93144	182	4.20345	314	0.89073	0.519963	normal	4.94554	342	5.61295	368	0.855064	0.182633	normal	2.51529	206	1.3994	116	0.694519	-0.845916	normal	--	--	--	--	--	--	--	--	--	--	--	PREDICTED: uncharacterized protein LOC108672544 isoform X1 [Hyalella azteca]	--
gene8654	LOC113809110	1.02826	65	1.02528	44	0.817934	-0.00418292	normal	0.221742	9	1.30146	60	0.318395	2.55317	normal	0.49332	22	1.55081	63	0.649815	1.65243	normal	0.299005	16	0.374346	19	--	0.324203	--	--	--	--	--	--	--	--	Ku C terminal domain like	--	--	--	PREDICTED: X-ray repair cross-complementing protein 5-like [Saccoglossus kowalevskii]	--
gene8655	LOC113809111	30.8382	2403	43.7046	2332	0.94564	0.503067	normal	25.3508	1362	44.6518	2552	0.961422	0.816691	normal	28.9727	1538	31.2635	1565	0.917359	0.109788	normal	39.9059	2505	43.7624	2765	0.955661	0.133088	normal	[R]	General function prediction only	Biological Process: formation of translation preinitiation complex (GO:0001731);; Molecular Function: translation initiation factor activity (GO:0003743);; Cellular Component: eukaryotic translation initiation factor 3 complex (GO:0005852);; Biological Process: regulation of translational initiation (GO:0006446);; Cellular Component: eukaryotic 43S preinitiation complex (GO:0016282);; Cellular Co…	K03246|3.24223e-152|bmor:732970|K03246 translation initiation factor 3 subunit I | (RefSeq) eIF3i; Eukaryotic translation initiation factor 3 subunit I	RNA transport (ko03013)	[JT]	Translation, ribosomal structure and biogenesis;; Signal transduction mechanisms	WD domain, G-beta repeat;; Anaphase-promoting complex subunit 4 WD40 domain;; Nucleoporin Nup120/160	Eukaryotic translation initiation factor 3 subunit I OS=Bombyx mori OX=7091 PE=2 SV=1	J	Translation, ribosomal structure and biogenesis	PREDICTED: eukaryotic translation initiation factor 3 subunit I-like [Hyalella azteca]	biological process: cellular process (GO:0009987);; biological process: cellular component organization or biogenesis (GO:0071840);; biological process: metabolic process (GO:0008152);; molecular function: binding (GO:0005488);; cellular component: cell (GO:0005623);; cellular component: macromolecular complex (GO:0032991);; cellular component: cell part (GO:0044464);; biological process: biologi…
gene8659	LOC113809113	0.577279	68	2.15228	172	0.0420688	1.89853	normal	0	0	1.52291	130	8.58797e-07	--	up	0.203393	17	2.05061	154	0.0192362	3.33371	normal	0.200975	19	0.037237	4	--	-2.43221	--	--	--	--	--	--	[R]	General function prediction only	C2H2-type zinc finger;; Zinc-finger double domain;; Zinc finger, C2H2 type	Protein suppressor of hairy wing OS=Drosophila melanogaster OX=7227 GN=su(Hw) PE=1 SV=2	S	Function unknown	hypothetical protein OCBIM_22036767mg [Octopus bimaculoides]	--
gene8657	LOC113809114	40.6281	3151	55.3187	3027	0.95376	0.445288	normal	44.0449	2077	32.1008	1833	0.661418	-0.456367	normal	25.554	1351	35.9634	1865	0.938868	0.492981	normal	50.0182	3126	49.5949	3119	0.965103	-0.0122615	normal	[R]	General function prediction only	Biological Process: formation of translation preinitiation complex (GO:0001731);; Molecular Function: translation initiation factor activity (GO:0003743);; Cellular Component: eukaryotic translation initiation factor 3 complex (GO:0005852);; Biological Process: regulation of translational initiation (GO:0006446);; Cellular Component: eukaryotic 43S preinitiation complex (GO:0016282);; Cellular Co…	K03246|3.32904e-148|bmor:732970|K03246 translation initiation factor 3 subunit I | (RefSeq) eIF3i; Eukaryotic translation initiation factor 3 subunit I	RNA transport (ko03013)	[JT]	Translation, ribosomal structure and biogenesis;; Signal transduction mechanisms	WD domain, G-beta repeat;; Anaphase-promoting complex subunit 4 WD40 domain;; Nucleoporin Nup120/160	Eukaryotic translation initiation factor 3 subunit I OS=Bombyx mori OX=7091 PE=2 SV=1	J	Translation, ribosomal structure and biogenesis	PREDICTED: eukaryotic translation initiation factor 3 subunit I-like [Hyalella azteca]	biological process: cellular process (GO:0009987);; biological process: cellular component organization or biogenesis (GO:0071840);; biological process: metabolic process (GO:0008152);; molecular function: binding (GO:0005488);; cellular component: cell (GO:0005623);; cellular component: macromolecular complex (GO:0032991);; cellular component: cell part (GO:0044464);; biological process: biologi…
gene8658	LOC113809115	9.08535	388	30.7838	827	0.14905	1.76056	normal	4.04368	97	19.9241	574	0.207314	2.30077	normal	1.86577	50	24.6024	620	0.00140356	3.72096	up	3.95436	125	3.99454	128	0.842304	0.0145841	normal	--	--	--	--	--	--	--	--	--	--	--	--	--
gene10699	LOC113811354	0	0	0	0	--	--	--	0	0	0	0	--	--	--	0	0	0	0	--	--	--	0	0	0	0	--	--	--	--	--	--	--	--	--	--	--	--	--	--	--	--
gene10689	LOC113811356	0.479414	16	0.067445	5	--	-2.82949	--	0	0	0.044265	4	--	--	--	0	0	0.197762	12	--	--	--	0.026878	3	0.044511	4	--	0.727736	--	[N]	Cell motility	Molecular Function: transferase activity, transferring glycosyl groups (GO:0016757);;	--	--	[R]	General function prediction only	Glycosyl transferase family 2;; Glycosyltransferase like family 2;; Glycosyltransferase like family 2	--	M	Cell wall/membrane/envelope biogenesis	UDP-GlcNAc:betaGal beta-1,3-N-acetylglucosaminyltransferase-like protein 1 isoform X1 [Centruroides sculpturatus]	molecular function: catalytic activity (GO:0003824)
gene10690	LOC113811357	1.5251	108	1.22324	58	0.749312	-0.318196	normal	3.36489	137	1.59698	99	0.161702	-1.07521	normal	1.06179	52	1.73292	78	0.80484	0.706702	normal	1.03479	57	2.47262	124	0.217554	1.2567	normal	--	--	--	--	--	[E]	Amino acid transport and metabolism	Serine hydrolase (FSH1);; Phospholipase/Carboxylesterase	Esterase CG5412 OS=Drosophila melanogaster OX=7227 GN=CG5412 PE=2 SV=1	S	Function unknown	hypothetical protein LOTGIDRAFT_224587 [Lottia gigantea]	--
gene10692	LOC113811359	5.81684	607	3.28871	236	0.539921	-0.822712	normal	2.9303	189	5.13645	396	0.902265	0.809726	normal	4.87838	347	7.92837	532	0.888602	0.700623	normal	5.84649	492	1.75079	148	0.0368228	-1.73956	normal	--	--	Cellular Component: membrane (GO:0016020);; Molecular Function: metal ion binding (GO:0046872);;	K10656|1.03477e-56|isc:IscW_ISCW008178|K10656 E3 ubiquitin-protein ligase MARCH1/8 [EC:2.3.2.27] | (RefSeq) E3 ubiquitin protein ligase MARCH8, putative	--	[A]	RNA processing and modification	RING-variant domain	--	O	Posttranslational modification, protein turnover, chaperones	uncharacterized protein LOC111623307 [Centruroides sculpturatus]	cellular component: membrane (GO:0016020);; molecular function: binding (GO:0005488)
gene10694	LOC113811360	218.548	39137	104.211	8884	0.166815	-1.06844	normal	183.121	9331	245.141	28529	0.978142	0.42082	normal	284.074	37215	150.849	20246	0.855854	-0.91316	normal	118.482	20607	244.626	38208	0.899862	1.0459	normal	[P]	Inorganic ion transport and metabolism	Molecular Function: calcium:sodium antiporter activity (GO:0005432);; Biological Process: calcium ion transport (GO:0006816);; Biological Process: cell communication (GO:0007154);; Cellular Component: integral component of membrane (GO:0016021);; Biological Process: sodium ion transmembrane transport (GO:0035725);;	K05849|3.08069e-119|hst:105185602|K05849 solute carrier family 8 (sodium/calcium exchanger) | (RefSeq) sodium/calcium exchanger 2	--	[PT]	Inorganic ion transport and metabolism;; Signal transduction mechanisms	Sodium/calcium exchanger protein	--	P	Inorganic ion transport and metabolism	sodium-calcium exchanger [Astacus leptodactylus]	biological process: localization (GO:0051179);; molecular function: transporter activity (GO:0005215);; biological process: cellular process (GO:0009987);; cellular component: membrane (GO:0016020);; cellular component: membrane part (GO:0044425)
gene10695	LOC113811361	1.21359	63	1.25066	44	0.82183	0.0434075	normal	1.17765	37	1.68734	64	0.83749	0.518835	normal	0.804866	29	1.99676	66	0.736779	1.31084	normal	1.70348	71	1.00382	42	0.735741	-0.762978	normal	--	--	--	--	--	--	--	--	--	--	--	--	--
gene10696	LOC113811362	1.22081	131	0.616942	48	0.432894	-0.984628	normal	1.63148	104	1.95613	175	0.86329	0.261816	normal	2.00843	137	2.15706	153	0.812604	0.103004	normal	1.0238	89	0.462556	45	0.605653	-1.14623	normal	--	--	--	K17346|1.59531e-72|soc:105193116|K17346 tetraspanin-33 | (RefSeq) tetraspanin-33-like	--	[R]	General function prediction only	Tetraspanin family	Tetraspanin-12 OS=Caenorhabditis elegans OX=6239 GN=tsp-12 PE=1 SV=1	S	Function unknown	PREDICTED: tetraspanin-33-like [Hyalella azteca]	--
gene10697	LOC113811363	80.9085	11587	138.205	13557	0.966248	0.772445	normal	67.4839	5876	114.675	12053	0.98324	0.764933	normal	53.7133	5241	127.321	11707	0.957958	1.24512	normal	60.9727	7032	85.767	9956	0.95191	0.492261	normal	--	--	Molecular Function: nucleotide binding (GO:0000166);; Biological Process: formation of translation preinitiation complex (GO:0001731);; Molecular Function: translation initiation factor activity (GO:0003743);; Cellular Component: eukaryotic translation initiation factor 3 complex (GO:0005852);; Biological Process: regulation of translational initiation (GO:0006446);; Cellular Component: eukaryoti…	K03253|0|crg:105332194|K03253 translation initiation factor 3 subunit B | (RefSeq) eukaryotic translation initiation factor 3 subunit B-like	RNA transport (ko03013)	[J]	Translation, ribosomal structure and biogenesis	Eukaryotic translation initiation factor eIF2A;; RNA recognition motif. (a.k.a. RRM, RBD, or RNP domain)	Eukaryotic translation initiation factor 3 subunit B OS=Bombyx mori OX=7091 GN=eIF3-S9 PE=2 SV=1	J	Translation, ribosomal structure and biogenesis	PREDICTED: eukaryotic translation initiation factor 3 subunit B-like [Hyalella azteca]	molecular function: binding (GO:0005488);; biological process: cellular process (GO:0009987);; biological process: cellular component organization or biogenesis (GO:0071840);; biological process: metabolic process (GO:0008152);; cellular component: cell (GO:0005623);; cellular component: macromolecular complex (GO:0032991);; cellular component: cell part (GO:0044464);; biological process: biologi…
gene10698	LOC113811364	0.17031	17	1.11759	73	0.00374465	2.71416	up	0.140056	9	0.793954	56	0.387799	2.50305	normal	0.093314	7	1.92045	117	0.00261596	4.36321	up	0.171756	14	0.128162	10	--	-0.422392	--	[J]	Translation, ribosomal structure and biogenesis	--	--	--	[A]	RNA processing and modification	16S rRNA methyltransferase RsmB/F;; Methyltransferase domain;; FtsJ-like methyltransferase;; Putative methyltransferase	tRNA (cytosine(34)-C(5))-methyltransferase OS=Drosophila melanogaster OX=7227 GN=Nsun2 PE=2 SV=1	J	Translation, ribosomal structure and biogenesis	putative methyltransferase NSUN6 isoform X1 [Orbicella faveolata]	--
gene10700	LOC113811365	2.86747	1067	3.24658	824	0.925216	0.179145	normal	1.97019	476	4.20666	1198	0.92714	1.09434	normal	2.67861	668	5.12024	1252	0.908323	0.934728	normal	1.55005	430	1.97056	648	0.751365	0.346288	normal	[R]	General function prediction only	--	--	--	[S]	Function unknown	WD domain, G-beta repeat;; Anaphase-promoting complex subunit 4 WD40 domain;; Nucleoporin Nup120/160	Lissencephaly-1 homolog OS=Aedes aegypti OX=7159 GN=AAEL000770 PE=3 SV=2	S	Function unknown	mitogen-activated protein kinase-binding protein 1 isoform X2 [Cryptotermes secundus]	--
gene10701	LOC113811366	1.15177	199	1.71066	202	0.823663	0.570705	normal	1.1371	119	2.37961	301	0.868069	1.06536	normal	1.06339	125	3.4874	386	0.627743	1.71348	normal	1.43511	199	1.15425	161	0.856456	-0.314213	normal	--	--	Molecular Function: protein dimerization activity (GO:0046983);;	K08040|2.75008e-24|phu:Phum_PHUM595640|K08040 class B basic helix-loop-helix protein 8 | (RefSeq) basic helix-loop-helix protein mist1, putative	--	[K]	Transcription	Helix-loop-helix DNA-binding domain	Protein dimmed OS=Drosophila melanogaster OX=7227 GN=dimm PE=1 SV=1	K	Transcription	protein dimmed-like [Folsomia candida]	molecular function: binding (GO:0005488)
gene10702	LOC113811367	0.289853	94	0.342233	76	0.827751	0.239657	normal	0.48105	95	0.349223	83	0.395369	-0.462038	normal	0.37929	84	0.373244	78	0.734622	-0.0231823	normal	0.166323	44	0.307216	81	0.466319	0.885266	normal	--	--	Cellular Component: membrane (GO:0016020);;	K08658|9.57205e-88|cfo:105253623|K08658 prenyl protein peptidase [EC:3.4.22.-] | (RefSeq) CAAX prenyl protease 2	Terpenoid backbone biosynthesis (ko00900)	[O]	Posttranslational modification, protein turnover, chaperones	CAAX protease self-immunity	CAAX prenyl protease 2 OS=Drosophila melanogaster OX=7227 GN=Sras PE=2 SV=3	O	Posttranslational modification, protein turnover, chaperones	CAAX prenyl protease 2 isoform X2 [Zootermopsis nevadensis]	cellular component: membrane (GO:0016020)
gene10703	LOC113811368	6.52348	1359	5.24422	749	0.884915	-0.314915	normal	9.93567	1259	7.07414	1082	0.557029	-0.490063	normal	7.2582	1031	2.58996	347	0.0459	-1.48668	normal	2.28737	384	6.54561	1106	0.0223954	1.51684	normal	[M]	Cell wall/membrane/envelope biogenesis	--	K11703|0|tca:658855|K11703 collagen beta-1,O-galactosyltransferase [EC:2.4.1.50] | (RefSeq) glycosyltransferase 25 family member	Lysine degradation (ko00310);; Other types of O-glycan biosynthesis (ko00514)	[O]	Posttranslational modification, protein turnover, chaperones	Glycosyltransferase family 25 (LPS biosynthesis protein);; Glycosyl transferase family 2	Glycosyltransferase 25 family member OS=Anopheles gambiae OX=7165 GN=AGAP012208 PE=3 SV=4	O	Posttranslational modification, protein turnover, chaperones	PREDICTED: glycosyltransferase 25 family member-like [Hyalella azteca]	--
gene10997	LOC113811693	0	0	0	0	--	--	--	0	0	0.009583	1	--	--	--	0.02977	3	0.031595	3	--	0.085837	--	0	0	0	0	--	--	--	--	--	Molecular Function: transcription factor activity, sequence-specific DNA binding (GO:0003700);; Biological Process: regulation of transcription, DNA-templated (GO:0006355);; Molecular Function: sequence-specific DNA binding (GO:0043565);;	--	--	[K]	Transcription	Forkhead domain	Fork head domain-containing protein FD4 OS=Drosophila melanogaster OX=7227 GN=fd96Ca PE=2 SV=2	K	Transcription	forkhead box protein C1 [Cimex lectularius]	biological process: biological regulation (GO:0065007);; molecular function: nucleic acid binding transcription factor activity (GO:0001071);; molecular function: binding (GO:0005488)
gene10995	LOC113811695	3.81756	139	1.68022	43	0.246505	-1.184	normal	7.85674	178	7.2506	200	0.711573	-0.11583	normal	4.56068	113	2.14821	49	0.153694	-1.08611	normal	5.43393	164	5.19085	158	0.857249	-0.0660251	normal	--	--	--	--	--	--	--	--	--	--	--	PREDICTED: uncharacterized protein LOC108672899 [Hyalella azteca]	--
gene10996	LOC113811696	0.109568	5	0	0	--	--	--	0.069425	2	0.181343	6	--	1.38519	--	0.220581	7	0.066213	2	--	-1.73612	--	0	0	0.055381	3	--	--	--	--	--	--	--	--	[S]	Function unknown	EGF-like domain	Teneurin-a OS=Drosophila melanogaster OX=7227 GN=Ten-a PE=1 SV=2	S	Function unknown	PREDICTED: teneurin-a isoform X1 [Agrilus planipennis]	--
gene10999	LOC113811697	0	0	0	0	--	--	--	0	0	0	0	--	--	--	0	0	0	0	--	--	--	0	0	0	0	--	--	--	--	--	--	--	--	--	--	--	--	--	--	--	--
gene11000	LOC113811698	0.244434	42	0.196478	19	--	-0.315077	--	0.084651	21	0.181938	39	0.844738	1.10385	normal	0.052849	15	0.274069	30	0.795943	2.37459	normal	0.051001	17	0.101412	33	0.615797	0.991631	normal	--	--	Molecular Function: zinc ion binding (GO:0008270);;	--	--	[S]	Function unknown	--	--	S	Function unknown	Zinc finger SWIM domain-containing protein 6 [Daphnia magna]	molecular function: binding (GO:0005488)
gene11002	LOC113811699	0	0	0	0	--	--	--	0	0	0	0	--	--	--	0	0	0.049724	3	--	--	--	0	0	0	0	--	--	--	--	--	--	--	--	--	--	--	--	--	--	--	--
gene10998	LOC113811700	0.024412	4	0.047054	4	--	0.946727	--	0	0	0	0	--	--	--	0.047503	4	0.023425	2	--	-1.01997	--	0.040446	5	0.157525	16	--	1.96151	--	--	--	--	K09206|1.5133e-56|pxy:105380142|K09206 krueppel-like factor 5 | (RefSeq) Krueppel-like factor 5	--	[R]	General function prediction only	Zinc finger, C2H2 type;; C2H2-type zinc finger	Dendritic arbor reduction protein 1 OS=Drosophila melanogaster OX=7227 GN=dar1 PE=2 SV=2	S	Function unknown	early growth response protein 1-like isoform X3 [Centruroides sculpturatus]	--
gene11001	LOC113811701	2.19353	509	1.82683	289	0.837551	-0.263915	normal	0.695819	93	2.47046	416	0.523619	1.828	normal	2.60535	417	4.22067	625	0.896913	0.695998	normal	7.66847	1410	0.788041	140	4.71408e-08	-3.2826	down	[M]	Cell wall/membrane/envelope biogenesis	Biological Process: protein ubiquitination (GO:0016567);; Cellular Component: Cul3-RING ubiquitin ligase complex (GO:0031463);; Biological Process: ion homeostasis (GO:0050801);;	K10443|0|ame:410191|K10443 kelch-like protein 2/3 | (RefSeq) kel; ring canal kelch homolog	--	[TR]	Signal transduction mechanisms;; General function prediction only	Kelch motif;; Kelch motif;; BTB And C-terminal Kelch;; BTB/POZ domain;; Galactose oxidase, central domain;; Kelch motif;; Galactose oxidase, central domain;; Kelch motif	Ring canal kelch homolog OS=Anopheles stephensi OX=30069 GN=kel PE=2 SV=2	S	Function unknown	ring canal kelch homolog [Cryptotermes secundus]	biological process: metabolic process (GO:0008152);; biological process: cellular process (GO:0009987);; cellular component: cell (GO:0005623);; cellular component: macromolecular complex (GO:0032991);; cellular component: cell part (GO:0044464);; biological process: biological regulation (GO:0065007)
gene18302	LOC113819842	0.269996	15	1.6676	45	0.0902123	2.62676	normal	0	0	0.209359	8	--	--	--	0.655217	22	0.430234	14	--	-0.606851	--	0.354896	14	0.458041	15	--	0.36808	--	--	--	--	--	--	--	--	--	--	--	--	--	--
gene18303	LOC113819843	0	0	0	0	--	--	--	0	0	0	0	--	--	--	0	0	0	0	--	--	--	0	0	0.028403	2	--	--	--	--	--	--	--	--	--	--	--	--	S	Function unknown	PREDICTED: uncharacterized protein LOC108674679 isoform X1 [Hyalella azteca]	--
gene18304	LOC113819844	0	0	0	0	--	--	--	0	0	0.123275	4	--	--	--	0	0	0	0	--	--	--	0.056903	3	0	0	--	--	--	--	--	--	--	--	--	--	--	--	--	--	--	--
gene18306	LOC113819845	0	0	0	0	--	--	--	0	0	0	0	--	--	--	0	0	0.826311	22	--	--	--	0	0	0	0	--	--	--	--	--	--	--	--	--	--	Immunoglobulin I-set domain;; Immunoglobulin domain	--	--	--	--	--
gene18308	LOC113819847	0.613975	38	0.007635	1	--	-6.32941	--	0	0	0.00392	1	--	--	--	0	0	0.00984	1	--	--	--	0	0	0	0	--	--	--	--	--	--	--	--	--	--	--	--	--	--	--	--
gene18309	LOC113819848	0.28741	27	0.015723	2	--	-4.19216	--	0	0	0.056457	4	--	--	--	0.030347	2	0.134199	9	--	2.14475	--	0.053471	5	0.146017	12	--	1.44931	--	--	--	--	--	--	--	--	Immunoglobulin domain;; Immunoglobulin domain	--	S	Function unknown	Cell adhesion molecule 3 precursor [Lepeophtheirus salmonis]	--
gene18307	LOC113819851	6.07501	514	9.74501	712	0.728274	0.681776	normal	3.51832	290	8.7071	695	0.912914	1.3073	normal	4.45055	383	10.243	695	0.885904	1.20258	normal	4.62524	330	8.09792	810	0.0908153	0.808024	normal	--	--	--	--	--	--	--	--	--	--	--	PREDICTED: uncharacterized protein LOC108671897 [Hyalella azteca]	--
gene2017	LOC113821705	0.426341	40	0.062816	5	--	-2.7628	--	0.157935	9	1.39891	97	0.0332829	3.1469	normal	0.157241	11	0.100531	7	--	-0.645337	--	0.183367	14	0.994472	76	0.00115323	2.4392	up	--	--	--	--	--	--	--	--	--	--	--	--	--
gene2018	LOC113821715	2.87679	580	2.362	352	0.866298	-0.284455	normal	2.3719	279	3.31394	449	0.899337	0.482504	normal	2.41845	353	3.88761	510	0.888753	0.684797	normal	2.19334	359	2.12101	362	0.889925	-0.0483773	normal	--	--	--	--	--	[Z]	Cytoskeleton	Calponin homology (CH) domain	--	S	Function unknown	PREDICTED: leucine-rich repeat and calponin homology domain-containing protein 3-like isoform X2 [Hyalella azteca]	--
gene2019	LOC113821728	1.47317	41	3.51846	69	0.453501	1.25602	normal	0.224596	4	3.03811	65	0.0222492	3.75777	normal	0.517176	10	4.32819	77	0.0844031	3.06504	normal	1.02712	26	0.469848	11	--	-1.12834	--	--	--	--	K11670|1.93891e-16|lcm:102359705|K11670 TCF3 fusion partner | (RefSeq) TFPT; TCF3 fusion partner	--	--	--	--	--	S	Function unknown	non-histone protein 10 isoform X1 [Cryptotermes secundus]	--
gene2014	LOC113821738	0	0	0	0	--	--	--	0	0	0	0	--	--	--	0	0	0	0	--	--	--	0	0	0	0	--	--	--	[O]	Posttranslational modification, protein turnover, chaperones	Molecular Function: hydrolase activity (GO:0016787);;	--	--	[E]	Amino acid transport and metabolism	Trypsin;; Trypsin-like peptidase domain	Clotting factor B OS=Tachypleus tridentatus OX=6853 PE=1 SV=1	O	Posttranslational modification, protein turnover, chaperones	LOW QUALITY PROTEIN: trypsin-1-like [Trichogramma pretiosum]	molecular function: catalytic activity (GO:0003824)
gene2016	LOC113821750	0	0	0	0	--	--	--	0	0	0	0	--	--	--	0	0	0	0	--	--	--	0	0	0	0	--	--	--	--	--	Molecular Function: transcription factor activity, sequence-specific DNA binding (GO:0003700);; Biological Process: regulation of transcription, DNA-templated (GO:0006355);; Molecular Function: sequence-specific DNA binding (GO:0043565);;	K09062|8.82609e-18|crg:105320853|K09062 bZIP factor, other | (RefSeq) protein giant-like	--	[K]	Transcription	Basic region leucine zipper	Cell death specification protein 2 OS=Caenorhabditis elegans OX=6239 GN=ces-2 PE=1 SV=1	S	Function unknown	PREDICTED: D site-binding protein-like [Priapulus caudatus]	biological process: biological regulation (GO:0065007);; molecular function: nucleic acid binding transcription factor activity (GO:0001071);; molecular function: binding (GO:0005488)
gene2020	LOC113821761	0	0	0	0	--	--	--	0	0	0.073729	9	--	--	--	0	0	0.058574	7	--	--	--	0	0	0	0	--	--	--	--	--	--	--	--	[T]	Signal transduction mechanisms	Fibronectin type III domain	Down syndrome cell adhesion molecule-like protein Dscam2 OS=Drosophila melanogaster OX=7227 GN=Dscam2 PE=2 SV=3	S	Function unknown	PREDICTED: Down syndrome cell adhesion molecule-like protein Dscam2 [Hyalella azteca]	--
gene2021	LOC113821770	0.01604	4	0	0	--	--	--	0	0	0	0	--	--	--	0	0	0	0	--	--	--	0	0	0	0	--	--	--	[M]	Cell wall/membrane/envelope biogenesis	--	--	--	[T]	Signal transduction mechanisms	Immunoglobulin I-set domain;; Immunoglobulin domain;; Immunoglobulin domain;; Fibronectin type III domain;; Immunoglobulin domain;; Immunoglobulin V-set domain;; CD80-like C2-set immunoglobulin domain;; Ig-like domain on T-cell surface glycoprotein CD3 epsilon chain;; Immunoglobulin C1-set domain;; Purple acid Phosphatase, N-terminal domain;; CD47 immunoglobulin-like domain;; Interferon-alpha/bet…	Down syndrome cell adhesion molecule-like protein Dscam2 OS=Drosophila melanogaster OX=7227 GN=Dscam2 PE=2 SV=3	S	Function unknown	PREDICTED: Down syndrome cell adhesion molecule-like protein Dscam2-like [Apis dorsata]	--
gene2015	LOC113821780	0	0	0	0	--	--	--	0	0	0	0	--	--	--	0	0	0	0	--	--	--	0	0	0	0	--	--	--	--	--	--	--	--	--	--	--	--	--	--	--	--
gene2049	LOC113822090	0.184031	65	1.17263	275	0.000300231	2.67173	up	0.929072	182	1.55137	226	0.786743	0.73968	normal	0.987841	163	2.52073	266	0.849865	1.35149	normal	2.2616	342	0.728156	199	0.74988	-1.63502	normal	--	--	--	--	--	--	--	--	--	--	--	PREDICTED: uncharacterized protein LOC108674680 [Hyalella azteca]	--
gene2051	LOC113822100	1.76027	107	2.22127	93	0.826472	0.335595	normal	0.422829	17	1.87876	84	0.475462	2.15164	normal	2.11915	88	4.99862	194	0.770637	1.23805	normal	1.60043	79	0.522845	26	0.179023	-1.614	normal	--	--	--	--	--	--	--	--	--	--	--	--	--
gene2053	LOC113822132	3.17281	225	5.20166	199	0.852714	0.713209	normal	0	0	3.53863	141	4.15848e-07	--	up	0.062203	4	18.5497	526	7.13144e-09	8.22019	up	0.068261	4	0.033796	2	--	-1.01421	--	--	--	--	--	--	[T]	Signal transduction mechanisms	Immunoglobulin domain;; Immunoglobulin V-set domain;; Immunoglobulin I-set domain;; Immunoglobulin domain;; Immunoglobulin domain	--	S	Function unknown	PREDICTED: tyrosine-protein phosphatase Lar-like isoform X2 [Solenopsis invicta]	--
gene2055	LOC113822143	0.302266	50	0.70533	65	0.685104	1.22248	normal	0.50931	51	0.761441	91	0.846559	0.580188	normal	0.321509	30	1.1563	121	0.376224	1.84658	normal	0.547227	72	0.379717	51	0.80653	-0.527215	normal	--	--	--	K11471|4.7951e-54|phu:Phum_PHUM073040|K11471 additional sex combs-like protein | (RefSeq) hypothetical protein	--	--	--	Asx homology domain	Polycomb protein Asx OS=Drosophila melanogaster OX=7227 GN=Asx PE=1 SV=1	S	Function unknown	PREDICTED: serine-rich adhesin for platelets-like [Hyalella azteca]	--
gene2056	LOC113822154	0.703436	80	0.712517	57	0.821735	0.0185053	normal	0.757194	53	0.948385	81	0.820943	0.32481	normal	1.05256	80	0.814947	61	0.630163	-0.369126	normal	2.23807	205	0.983476	91	0.41119	-1.1863	normal	[T]	Signal transduction mechanisms	Biological Process: G1/S transition of mitotic cell cycle (GO:0000082);; Molecular Function: protein serine/threonine phosphatase activity (GO:0004722);; Molecular Function: protein tyrosine phosphatase activity (GO:0004725);; Cellular Component: nucleus (GO:0005634);; Cellular Component: cytoplasm (GO:0005737);; Biological Process: cell cycle arrest (GO:0007050);; Molecular Function: protein tyr…	K14167|3.91808e-60|isc:IscW_ISCW006791|K14167 cyclin-dependent kinase inhibitor 3 [EC:3.1.3.16 3.1.3.48] | (RefSeq) CDK2- associated dual specificity phosphatase, putative	--	[V]	Defense mechanisms	Cyclin-dependent kinase inhibitor 3 (CDKN3);; Protein-tyrosine phosphatase;; Dual specificity phosphatase, catalytic domain	Probable protein tyrosine phosphatase type IVA A OS=Dictyostelium discoideum OX=44689 GN=DDB_G0292024 PE=3 SV=1	T	Signal transduction mechanisms	CDK2- associated dual specificity phosphatase, putative [Ixodes scapularis]	biological process: cellular process (GO:0009987);; biological process: single-organism process (GO:0044699);; biological process: metabolic process (GO:0008152);; molecular function: catalytic activity (GO:0003824);; cellular component: cell (GO:0005623);; cellular component: organelle (GO:0043226);; cellular component: cell part (GO:0044464);; biological process: biological regulation (GO:00650…
gene2057	LOC113822166	3.36326	386	2.64708	208	0.797737	-0.345459	normal	1.78806	125	3.25733	274	0.884024	0.865296	normal	3.25162	254	2.38502	176	0.609758	-0.44716	normal	2.54181	235	2.06379	192	0.865148	-0.300556	normal	[I]	Lipid transport and metabolism	Biological Process: fatty acid biosynthetic process (GO:0006633);; Cellular Component: integral component of membrane (GO:0016021);; Molecular Function: oxidoreductase activity, acting on paired donors, with oxidation of a pair of donors resulting in the reduction of molecular oxygen to two molecules of water (GO:0016717);; Biological Process: oxidation-reduction process (GO:0055114);;	K00507|3.45548e-124|dpe:Dper_GL27316|K00507 stearoyl-CoA desaturase (Delta-9 desaturase) [EC:1.14.19.1] | (RefSeq) GL27316 gene product from transcript GL27316-RA	Biosynthesis of unsaturated fatty acids (ko01040);; Fatty acid metabolism (ko01212)	[I]	Lipid transport and metabolism	Fatty acid desaturase	Acyl-CoA Delta(11) desaturase OS=Trichoplusia ni OX=7111 GN=D11DS PE=1 SV=2	I	Lipid transport and metabolism	delta-9 desaturase [Macrobrachium nipponense]	biological process: metabolic process (GO:0008152);; biological process: cellular process (GO:0009987);; biological process: single-organism process (GO:0044699);; cellular component: membrane (GO:0016020);; cellular component: membrane part (GO:0044425);; molecular function: catalytic activity (GO:0003824)
gene2048	LOC113822176	0	0	0	0	--	--	--	0	0	0	0	--	--	--	0	0	0	0	--	--	--	0	0	0	0	--	--	--	--	--	--	--	--	--	--	--	--	--	--	--	--
gene2050	LOC113822186	0.163786	26	0.181777	20	--	0.150358	--	0	0	0.302582	34	0.0191354	--	normal	0	0	0.0996	10	--	--	--	0.080458	10	0	0	--	--	--	--	--	--	--	--	--	--	Pentaxin family;; Neurotransmitter-gated ion-channel ligand binding domain;; Concanavalin A-like lectin/glucanases superfamily;; Low-density lipoprotein receptor domain class A;; Lectin C-type domain	C-reactive protein 1.4 OS=Limulus polyphemus OX=6850 PE=1 SV=3	U	Intracellular trafficking, secretion, and vesicular transport	PREDICTED: uncharacterized protein LOC108669786 [Hyalella azteca]	--
gene2054	LOC113822194	0	0	0	0	--	--	--	0.011146	1	0	0	--	--	--	0.059064	6	0	0	--	--	--	0	0	0	0	--	--	--	--	--	--	--	--	--	--	Pao retrotransposon peptidase	--	S	Function unknown	PREDICTED: uncharacterized protein LOC106805948 [Priapulus caudatus]	--
gene2061	LOC113822215	0	0	0	0	--	--	--	0	0	0	0	--	--	--	0	0	0	0	--	--	--	0	0	0	0	--	--	--	--	--	--	--	--	--	--	Reverse transcriptase (RNA-dependent DNA polymerase)	--	S	Function unknown	putative reverse transcriptase [Marsupenaeus japonicus]	--
gene2062	LOC113822226	0.043986	3	0.189647	6	--	2.1082	--	0.144691	5	0.119887	5	--	-0.2713	--	0	0	0.137025	5	--	--	--	0	0	0	0	--	--	--	--	--	--	--	--	--	--	Immunoglobulin domain;; Immunoglobulin domain;; Immunoglobulin domain	--	S	Function unknown	AGAP007933-PA, partial [Anopheles gambiae str. PEST]	--
gene20637	LOC113822422	4.25848	926	7.06286	1052	0.880003	0.729914	normal	2.11693	280	7.244	1156	0.700935	1.77481	normal	1.38669	206	10.8997	1522	0.0378728	2.97456	normal	2.15795	378	1.9582	346	0.89503	-0.140137	normal	[S]	Function unknown	--	--	--	[O]	Posttranslational modification, protein turnover, chaperones	Carboxypeptidase regulatory-like domain;; SdrD B-like domain;; CarboxypepD_reg-like domain;; Protein of unknown function (DUF2012);; Polysaccharide lyase family 4, domain II	--	S	Function unknown	PREDICTED: nodal modulator 3-like [Hyalella azteca]	--
gene20639	LOC113822423	0.130965	24	1.45459	181	2.12569e-06	3.47336	up	0	0	0.860671	115	2.51415e-06	--	up	0	0	1.91081	222	7.18075e-08	--	up	0.048384	8	0	0	--	--	--	--	--	--	--	--	--	--	--	--	--	--	--	--
gene20640	LOC113822424	0.040614	5	0	0	--	--	--	0	0	0.039943	3	--	--	--	0	0	0	0	--	--	--	0	0	0	0	--	--	--	--	--	--	--	--	[MW]	Cell wall/membrane/envelope biogenesis;; Extracellular structures	Sulfotransferase family	--	S	Function unknown	PREDICTED: carbohydrate sulfotransferase 8-like [Hyalella azteca]	--
gene20638	LOC113822425	1.44416	909	1.7263	744	0.919887	0.25745	normal	0.826224	316	1.87702	866	0.899743	1.18384	normal	1.06945	459	2.51119	1014	0.867939	1.2315	normal	1.68655	855	0.980862	500	0.821605	-0.781955	normal	--	--	--	K08873|0|hst:105190085|K08873 serine/threonine-protein kinase SMG1 [EC:2.7.11.1] | (RefSeq) serine/threonine-protein kinase SMG1	mRNA surveillance pathway (ko03015)	[L]	Replication, recombination and repair	Serine/threonine-protein kinase smg-1;; Phosphatidylinositol 3- and 4-kinase;; FATC domain;; FKBP12-rapamycin binding domain	Serine/threonine-protein kinase Smg1 OS=Drosophila melanogaster OX=7227 GN=nonC PE=1 SV=2	BDLTU	Chromatin structure and dynamics;; Cell cycle control, cell division, chromosome partitioning;; Replication, recombination and repair;; Signal transduction mechanisms;; Intracellular trafficking, secretion, and vesicular transport	serine/threonine-protein kinase SMG1 [Lingula anatina]	--
gene20648	LOC113822427	3.05922	1019	2.19933	493	0.805842	-0.476101	normal	1.20773	241	4.2885	1073	0.610197	1.82817	normal	4.05012	886	10.3114	1892	0.906184	1.3482	normal	12.8966	3260	1.22921	327	4.84825e-08	-3.39118	down	--	--	--	K07868|0|soc:105199617|K07868 Rho-related BTB domain-containing protein 1/2 | (RefSeq) rho-related BTB domain-containing protein 1	Ubiquitin mediated proteolysis (ko04120)	[R]	General function prediction only	Ras family;; Ras of Complex, Roc, domain of DAPkinase;; BTB/POZ domain	Ras-related protein Rac1 OS=Drosophila melanogaster OX=7227 GN=Rac1 PE=1 SV=2	S	Function unknown	PREDICTED: rho-related BTB domain-containing protein 1-like isoform X2 [Hyalella azteca]	--
gene20649	LOC113822428	5.11909	1193	5.84757	978	0.930097	0.191951	normal	1.79995	265	4.57583	831	0.857546	1.34608	normal	10.5178	1726	19.2927	3036	0.944604	0.875228	normal	26.7213	5123	1.87695	360	1.92285e-10	-3.83153	down	--	--	--	K07868|0|soc:105199617|K07868 Rho-related BTB domain-containing protein 1/2 | (RefSeq) rho-related BTB domain-containing protein 1	Ubiquitin mediated proteolysis (ko04120)	[R]	General function prediction only	Ras family;; BTB/POZ domain;; Ras of Complex, Roc, domain of DAPkinase	Ras-related protein Rac1 OS=Drosophila melanogaster OX=7227 GN=Rac1 PE=1 SV=2	S	Function unknown	PREDICTED: rho-related BTB domain-containing protein 1-like isoform X2 [Hyalella azteca]	--
gene20658	LOC113822429	0.301655	73	0.25226	42	0.78182	-0.257988	normal	0.148969	22	0.400306	69	0.772599	1.42609	normal	0.096314	16	0.272223	43	0.706146	1.49897	normal	0.102711	20	0.097626	20	--	-0.0732534	--	--	--	--	--	--	--	--	Herpesviridae UL52/UL70 DNA primase	--	S	Function unknown	DNA-directed primase/polymerase protein-like [Mizuhopecten yessoensis]	--
gene20657	LOC113822431	0.792382	112	1.58149	153	0.63307	0.997013	normal	1.08046	93	0.999582	104	0.675455	-0.11225	normal	0.988643	95	1.03118	94	0.762412	0.0607718	normal	1.18283	134	1.05317	120	0.850338	-0.167508	normal	--	--	--	--	--	--	--	--	--	--	--	--	--
gene20650	LOC113822432	5.08266	442	4.18427	209	0.723455	-0.280608	normal	5.12917	228	4.18899	229	0.610212	-0.292121	normal	4.67225	235	1.79496	86	0.0590882	-1.38016	normal	4.81321	285	7.41344	656	0.142023	0.623144	normal	[R]	General function prediction only	--	K19372|1.09108e-79|nve:NEMVE_v1g203554|K19372 DnaJ homolog subfamily C member 27 | (RefSeq) hypothetical protein	--	[U]	Intracellular trafficking, secretion, and vesicular transport	Ras family;; Ras of Complex, Roc, domain of DAPkinase;; DnaJ domain;; ADP-ribosylation factor family;; 50S ribosome-binding GTPase	Probable Ras-related protein Rab-4A OS=Echinococcus multilocularis OX=6211 PE=2 SV=1	S	Function unknown	predicted protein [Nematostella vectensis]	--
gene20641	LOC113822433	0	0	0.012865	3	--	--	--	0	0	0.417676	56	0.000760181	--	up	0	0	0.075621	9	--	--	--	0	0	0	0	--	--	--	--	--	--	--	--	--	--	--	--	--	--	--	--
gene20642	LOC113822434	2.94628	143	2.57572	86	0.796434	-0.193923	normal	2.55532	76	3.70947	133	0.856585	0.537708	normal	2.77017	92	3.11844	98	0.782898	0.17085	normal	1.3321	53	2.09271	83	0.633501	0.651674	normal	[G]	Carbohydrate transport and metabolism	Biological Process: carbohydrate transport (GO:0008643);; Cellular Component: integral component of membrane (GO:0016021);; Molecular Function: substrate-specific transmembrane transporter activity (GO:0022891);; Biological Process: transmembrane transport (GO:0055085);;	K07299|1.62266e-97|aga:AgaP_AGAP007340|K07299 MFS transporter, SP family, solute carrier family 2 (facilitated glucose transporter), member 1 | (RefSeq) AGAP007340-PB	--	[G]	Carbohydrate transport and metabolism	Sugar (and other) transporter;; Major Facilitator Superfamily	Glucose transporter type 1 OS=Drosophila melanogaster OX=7227 GN=Glut1 PE=2 SV=4	G	Carbohydrate transport and metabolism	glucose transporter 1, partial [Litopenaeus vannamei]	biological process: single-organism process (GO:0044699);; biological process: localization (GO:0051179);; cellular component: membrane (GO:0016020);; cellular component: membrane part (GO:0044425);; molecular function: transporter activity (GO:0005215)
gene20628	LOC113822435	9.82763	1257	15.4029	1315	0.913598	0.648289	normal	10.1125	774	10.5479	973	0.882298	0.0608249	normal	7.97767	673	14.8476	1230	0.910563	0.896186	normal	16.2564	1649	13.8	1384	0.947714	-0.236344	normal	[S]	Function unknown	--	--	--	--	--	Aminoacyl-tRNA editing domain	--	S	Function unknown	PREDICTED: uncharacterized protein LOC108680236 isoform X1 [Hyalella azteca]	--
gene20630	LOC113822436	0.276567	9	0	0	--	--	--	0	0	0	0	--	--	--	0	0	0	0	--	--	--	0	0	0	0	--	--	--	--	--	--	--	--	--	--	--	--	--	--	--	--
gene20631	LOC113822437	0.10663	6	0	0	--	--	--	0	0	0	0	--	--	--	0	0	0	0	--	--	--	0	0	0	0	--	--	--	--	--	--	--	--	--	--	--	--	--	--	--	--
gene20632	LOC113822438	0	0	0	0	--	--	--	0	0	0	0	--	--	--	0.053571	2	0	0	--	--	--	0.135454	6	0	0	--	--	--	--	--	--	--	--	--	--	--	--	--	--	--	--
gene20633	LOC113822440	0.348037	16	0	0	--	--	--	0.454322	14	0.478247	13	--	0.0740408	--	0	0	0	0	--	--	--	0.291071	11	0	0	--	--	--	--	--	--	--	--	--	--	--	--	--	--	--	--
gene20634	LOC113822441	4.92891	259	1.93291	67	0.0794816	-1.3505	normal	4.58924	151	8.67348	325	0.892543	0.918357	normal	0	0	0.061753	4	--	--	--	4.75341	189	0	0	5.69544e-14	--	down	--	--	--	--	--	--	--	--	--	--	--	--	--
gene20644	LOC113822443	0.910813	61	0	0	1.57703e-05	--	down	0.276299	12	0.225603	11	--	-0.292444	--	0.45975	21	0	0	--	--	--	0.776776	42	0.507844	28	0.812972	-0.613113	normal	--	--	--	K17985|6.06086e-44|phu:Phum_PHUM148290|K17985 activating molecule in BECN1-regulated autophagy protein 1 | (RefSeq) hypothetical protein	--	--	--	--	--	S	Function unknown	uncharacterized protein LOC110833496 isoform X3 [Zootermopsis nevadensis]	--
gene20645	LOC113822444	0	0	0	0	--	--	--	0	0	0	0	--	--	--	0	0	0	0	--	--	--	0	0	0	0	--	--	--	--	--	--	--	--	--	--	--	--	--	--	--	--
gene20659	LOC113822445	0.938975	54	0.505605	30	0.785222	-0.893076	normal	0.108703	6	0.359641	23	--	1.72617	--	0.423222	16	1.66806	89	0.189859	1.97868	normal	0.413474	29	0.071729	6	--	-2.52717	--	[G]	Carbohydrate transport and metabolism	Biological Process: primary metabolic process (GO:0044238);; Biological Process: organic substance metabolic process (GO:0071704);;	K01057|1.83587e-45|tca:657206|K01057 6-phosphogluconolactonase [EC:3.1.1.31] | (RefSeq) 6-phosphogluconolactonase	Pentose phosphate pathway (ko00030);; Carbon metabolism (ko01200)	[G]	Carbohydrate transport and metabolism	Glucosamine-6-phosphate isomerases/6-phosphogluconolactonase	Probable 6-phosphogluconolactonase OS=Drosophila melanogaster OX=7227 GN=CG17333 PE=2 SV=1	G	Carbohydrate transport and metabolism	PREDICTED: 6-phosphogluconolactonase [Bemisia tabaci]	biological process: metabolic process (GO:0008152)
gene20656	LOC113822446	0.361518	22	0.113735	7	--	-1.66839	--	0.604699	24	0.731319	33	0.797375	0.274284	normal	0	0	0.696946	30	0.0364795	--	normal	0.260421	14	0.133684	8	--	-0.962019	--	[R]	General function prediction only	Molecular Function: GTP binding (GO:0005525);; Cellular Component: intracellular (GO:0005622);; Biological Process: small GTPase mediated signal transduction (GO:0007264);;	K07937|7.5301e-75|lcm:102350579|K07937 ADP-ribosylation factor 1 | (RefSeq) ADP-ribosylation factor 3-like	Endocytosis (ko04144)	[U]	Intracellular trafficking, secretion, and vesicular transport	ADP-ribosylation factor family;; Ras family;; Ras of Complex, Roc, domain of DAPkinase;; Signal recognition particle receptor beta subunit;; Gtr1/RagA G protein conserved region;; 50S ribosome-binding GTPase	ADP-ribosylation factor OS=Dugesia japonica OX=6161 PE=2 SV=3	S	Function unknown	ADP-ribosylation factor [Marsupenaeus japonicus]	molecular function: binding (GO:0005488);; cellular component: cell (GO:0005623);; cellular component: cell part (GO:0044464);; biological process: cellular process (GO:0009987);; biological process: signaling (GO:0023052);; biological process: single-organism process (GO:0044699);; biological process: response to stimulus (GO:0050896);; biological process: biological regulation (GO:0065007)
gene20655	LOC113822447	0.178301	8	0	0	--	--	--	0.137215	4	0.245586	8	--	0.83979	--	0	0	0	0	--	--	--	0	0	0	0	--	--	--	[R]	General function prediction only	Molecular Function: GTP binding (GO:0005525);; Cellular Component: intracellular (GO:0005622);; Biological Process: small GTPase mediated signal transduction (GO:0007264);;	--	--	[U]	Intracellular trafficking, secretion, and vesicular transport	ADP-ribosylation factor family;; Signal recognition particle receptor beta subunit;; Ras of Complex, Roc, domain of DAPkinase;; Ras family;; Gtr1/RagA G protein conserved region;; 50S ribosome-binding GTPase	ADP-ribosylation factor J OS=Dictyostelium discoideum OX=44689 GN=arrJ PE=3 SV=1	S	Function unknown	ADP-ribosylation factor [Marsupenaeus japonicus]	molecular function: binding (GO:0005488);; cellular component: cell (GO:0005623);; cellular component: cell part (GO:0044464);; biological process: cellular process (GO:0009987);; biological process: signaling (GO:0023052);; biological process: single-organism process (GO:0044699);; biological process: response to stimulus (GO:0050896);; biological process: biological regulation (GO:0065007)
gene20636	LOC113822450	0.01864	2	0	0	--	--	--	0	0	0.244825	13	--	--	--	0	0	0	0	--	--	--	0.116559	7	0	0	--	--	--	--	--	--	--	--	--	--	--	--	--	--	--	--
gene20652	LOC113822452	0.120476	39	0.074579	24	--	-0.691904	--	0.007336	3	0.241093	80	0.00244442	5.03845	up	0	0	0.103586	31	0.031036	--	normal	0.005592	3	0.076671	16	--	3.77724	--	--	--	--	K18405|4.75731e-26|xtr:100216261|K18405 tudor domain-containing protein 1/4/6/7 | (RefSeq) tdrd1, ct41.1; tudor domain containing 1	--	[K]	Transcription	Tudor domain;; MYND finger;; RNA recognition motif. (a.k.a. RRM, RBD, or RNP domain)	Maternal protein tudor OS=Drosophila melanogaster OX=7227 GN=tud PE=1 SV=2	S	Function unknown	tudor domain-containing protein 1-like isoform X2 [Limulus polyphemus]	--
gene20653	LOC113822453	1.0225	278	0.782958	160	0.807902	-0.38509	normal	1.19005	216	1.86867	367	0.896174	0.650992	normal	1.32029	235	0.437773	116	0.253144	-1.5926	normal	0.970285	199	1.50819	305	0.672055	0.636342	normal	--	--	--	--	--	--	--	ATPase family associated with various cellular activities (AAA)	Protein sickie OS=Drosophila melanogaster OX=7227 GN=sick PE=3 SV=3	--	--	neuron navigator 2-like isoform X2 [Centruroides sculpturatus]	--
gene20654	LOC113822454	0.369556	26	0	0	--	--	--	0.239829	10	0.403861	21	--	0.751853	--	0.173048	9	0.101777	5	--	-0.765761	--	0.109522	7	0	0	--	--	--	[R]	General function prediction only	Molecular Function: GTP binding (GO:0005525);; Cellular Component: intracellular (GO:0005622);; Biological Process: small GTPase mediated signal transduction (GO:0007264);;	K07939|4.0093e-69|mze:101470987|K07939 ADP-ribosylation factor 4 | (RefSeq) ADP-ribosylation factor 4-like	--	[U]	Intracellular trafficking, secretion, and vesicular transport	ADP-ribosylation factor family;; Ras of Complex, Roc, domain of DAPkinase;; Ras family;; Signal recognition particle receptor beta subunit;; Gtr1/RagA G protein conserved region;; 50S ribosome-binding GTPase	ADP-ribosylation factor OS=Dugesia japonica OX=6161 PE=2 SV=3	S	Function unknown	ADP-ribosylation factor [Marsupenaeus japonicus]	molecular function: binding (GO:0005488);; cellular component: cell (GO:0005623);; cellular component: cell part (GO:0044464);; biological process: cellular process (GO:0009987);; biological process: signaling (GO:0023052);; biological process: single-organism process (GO:0044699);; biological process: response to stimulus (GO:0050896);; biological process: biological regulation (GO:0065007)
gene20660	LOC113822455	0	0	0.125783	2	--	--	--	0	0	0	0	--	--	--	0	0	0	0	--	--	--	0	0	0	0	--	--	--	--	--	--	--	--	--	--	--	--	--	--	--	--
gene20627	LOC113822457	5.27595	1102	7.28129	1012	0.923156	0.464762	normal	7.4377	954	6.48263	1008	0.792502	-0.198276	normal	6.50724	962	9.47601	1256	0.925567	0.542233	normal	10.1257	1695	7.80382	1291	0.940678	-0.375774	normal	[J]	Translation, ribosomal structure and biogenesis	--	K14416|0|mze:101485227|K14416 elongation factor 1 alpha-like protein | (RefSeq) hbs1l; HBS1 like translational GTPase	mRNA surveillance pathway (ko03015)	[J]	Translation, ribosomal structure and biogenesis	Elongation factor Tu GTP binding domain;; Elongation factor Tu C-terminal domain;; HBS1 N-terminus;; 50S ribosome-binding GTPase	Elongation factor 1-alpha 1 OS=Euplotes crassus OX=5936 GN=EFA1 PE=3 SV=1	J	Translation, ribosomal structure and biogenesis	PREDICTED: HBS1-like protein [Hyalella azteca]	--
gene20629	LOC113822458	3.50906	778	1.86573	264	0.367531	-0.911346	normal	1.66965	204	3.1404	469	0.901816	0.911398	normal	1.42179	257	2.18395	298	0.853451	0.619225	normal	3.13705	561	0.903698	157	0.0191699	-1.7955	normal	--	--	--	K11728|2.12056e-126|aec:105144282|K11728 nucleosome-remodeling factor subunit BPTF | (RefSeq) nucleosome-remodeling factor subunit NURF301	--	[BK]	Chromatin structure and dynamics;; Transcription	DDT domain;; PHD-finger;; Williams-Beuren syndrome DDT (WSD), D-TOX E motif	Nucleosome-remodeling factor subunit NURF301 OS=Drosophila melanogaster OX=7227 GN=E(bx) PE=1 SV=2	BK	Chromatin structure and dynamics;; Transcription	PREDICTED: nucleosome-remodeling factor subunit NURF301-like [Hyalella azteca]	--
gene24679	LOC113826872	2.22536	338	3.01207	313	0.867851	0.436714	normal	2.10963	195	2.70094	301	0.875061	0.356474	normal	2.43411	252	3.12974	305	0.85878	0.362649	normal	2.32056	284	2.58961	319	0.863645	0.158267	normal	[C]	Energy production and conversion	--	K00167|0|isc:IscW_ISCW019115|K00167 2-oxoisovalerate dehydrogenase E1 component beta subunit [EC:1.2.4.4] | (RefSeq) branched chain alpha-keto acid dehydrogenase, putative	Valine, leucine and isoleucine degradation (ko00280);; Propanoate metabolism (ko00640)	[C]	Energy production and conversion	Transketolase, pyrimidine binding domain;; Transketolase, C-terminal domain	2-oxoisovalerate dehydrogenase subunit beta, mitochondrial OS=Dictyostelium discoideum OX=44689 GN=bkdB PE=3 SV=1	C	Energy production and conversion	hypothetical protein DAPPUDRAFT_300984 [Daphnia pulex]	--
gene24682	LOC113826873	2.12043	132	7.43718	316	0.0536901	1.8104	normal	1.62724	62	7.6547	348	0.251239	2.23392	normal	1.40444	60	8.40433	335	0.120403	2.58114	normal	2.92046	132	1.50722	76	0.702772	-0.954307	normal	--	--	--	K13129|1.40223e-28|cfo:105249400|K13129 survival motor neuron protein | (RefSeq) survival motor neuron protein	RNA transport (ko03013)	[A]	RNA processing and modification	Survival motor neuron protein (SMN);; Tudor domain	Survival motor neuron protein OS=Drosophila melanogaster OX=7227 GN=Smn PE=1 SV=1	S	Function unknown	PREDICTED: survival motor neuron protein-like isoform X2 [Hyalella azteca]	--
gene24678	LOC113826874	0.04008	5	0.058511	5	--	0.545825	--	0	0	0.02731	3	--	--	--	0	0	0.062427	5	--	--	--	0	0	0.073651	7	--	--	--	--	--	--	--	--	--	--	Family of unknown function (DUF716)	--	S	Function unknown	transmembrane protein 45B-like [Folsomia candida]	--
gene24681	LOC113826875	0.056264	7	0.080678	6	--	0.519963	--	0	0	0.072627	6	--	--	--	0	0	0.144793	10	--	--	--	0	0	0	0	--	--	--	--	--	--	--	--	[T]	Signal transduction mechanisms	Neurotransmitter-gated ion-channel transmembrane region	Acetylcholine-gated chloride channel subunit acc-1 OS=Caenorhabditis elegans OX=6239 GN=acc-1 PE=1 SV=2	U	Intracellular trafficking, secretion, and vesicular transport	PREDICTED: uncharacterized protein LOC108675567 [Hyalella azteca]	--
gene24683	LOC113826876	0	0	0	0	--	--	--	0	0	0	0	--	--	--	0	0	0	0	--	--	--	0	0	0	0	--	--	--	--	--	--	K00731|4.32042e-61|bmor:101746328|K00731 glycoprotein-N-acetylgalactosamine 3-beta-galactosyltransferase [EC:2.4.1.122] | (RefSeq) glycoprotein-N-acetylgalactosamine 3-beta-galactosyltransferase 1	Mucin type O-Glycan biosynthesis (ko00512)	[G]	Carbohydrate transport and metabolism	Fringe-like;; Galactosyltransferase	Glycoprotein-N-acetylgalactosamine 3-beta-galactosyltransferase 1 OS=Drosophila melanogaster OX=7227 GN=C1GalTA PE=2 SV=1	S	Function unknown	hypothetical protein B5V51_6312, partial [Heliothis virescens]	--
gene24685	LOC113826877	0.117149	4	0	0	--	--	--	0	0	0.165435	4	--	--	--	0	0	0	0	--	--	--	0	0	0	0	--	--	--	--	--	--	--	--	--	--	--	Tachykinins OS=Camponotus floridanus OX=104421 GN=EAG_05065 PE=1 SV=1	S	Function unknown	preprotachykinin A [Panulirus interruptus]	--
gene24680	LOC113826879	0	0	0.187675	13	--	--	--	0	0	0	0	--	--	--	0	0	0	0	--	--	--	0	0	0	0	--	--	--	--	--	--	K20049|1.70397e-06|nle:100607701|K20049 low-density lipoprotein receptor-related protein 1B | (RefSeq) LRP1B; LDL receptor related protein 1B	--	[T]	Signal transduction mechanisms	Low-density lipoprotein receptor domain class A;; Pentaxin family;; Lectin C-type domain	Vitellogenin receptor OS=Solenopsis invicta OX=13686 GN=VgR PE=2 SV=1	S	Function unknown	PREDICTED: uncharacterized protein LOC108673774 [Hyalella azteca]	--
gene24684	LOC113826880	8.24365	1177	7.1905	718	0.903763	-0.197191	normal	7.52276	695	8.97669	920	0.895081	0.254922	normal	6.5098	640	8.91216	791	0.905908	0.453162	normal	8.04758	960	7.92263	931	0.933036	-0.0225747	normal	--	--	--	K20520|2.30163e-49|aec:105143537|K20520 drebrin-like protein | (RefSeq) drebrin-like protein	--	[Z]	Cytoskeleton	Cofilin/tropomyosin-type actin-binding protein;; SH3 domain;; Variant SH3 domain;; Variant SH3 domain	Drebrin-like protein OS=Drosophila melanogaster OX=7227 GN=Abp1 PE=1 SV=1	S	Function unknown	PREDICTED: drebrin-like protein A isoform X2 [Hyalella azteca]	--
gene24983	LOC113827210	0.11306	24	0.237354	34	0.706285	1.06995	normal	0.230167	30	0.051924	8	0.0043327	-2.14821	down	0.366328	53	0.04515	7	0.00183822	-3.02034	down	0.106666	18	0.030427	6	--	-1.80968	--	[S]	Function unknown	Biological Process: metabolic process (GO:0008152);; Molecular Function: hydrolase activity, acting on glycosyl bonds (GO:0016798);;	K17108|0|phu:Phum_PHUM370980|K17108 non-lysosomal glucosylceramidase [EC:3.2.1.45] | (RefSeq) hypothetical protein	Other glycan degradation (ko00511);; Sphingolipid metabolism (ko00600)	[G]	Carbohydrate transport and metabolism	Glycosyl-hydrolase family 116, catalytic region;; beta-glucosidase 2, glycosyl-hydrolase family 116 N-term	Non-lysosomal glucosylceramidase OS=Drosophila melanogaster OX=7227 GN=CG33090 PE=1 SV=1	G	Carbohydrate transport and metabolism	non-lysosomal glucosylceramidase [Athalia rosae]	biological process: metabolic process (GO:0008152);; molecular function: catalytic activity (GO:0003824)
gene24984	LOC113827211	0	0	0	0	--	--	--	0.126144	3	0	0	--	--	--	0.202606	6	0.095911	3	--	-1.07891	--	0.242187	8	0	0	--	--	--	--	--	--	--	--	--	--	--	--	S	Function unknown	PREDICTED: uncharacterized protein LOC106712191 [Papilio machaon]	--
gene24985	LOC113827212	0.011879	3	0	0	--	--	--	0	0	0.016189	3	--	--	--	0	0	0.018503	3	--	--	--	0	0	0	0	--	--	--	[G]	Carbohydrate transport and metabolism	Cellular Component: membrane (GO:0016020);;	K06258|3.32014e-168|nvi:100115798|K06258 MFS transporter, VNT family, synaptic vesicle glycoprotein 2 | (RefSeq) synaptic vesicle glycoprotein 2B-like	ECM-receptor interaction (ko04512)	[R]	General function prediction only	Sugar (and other) transporter;; Major Facilitator Superfamily;; Pentapeptide repeats (9 copies)	Putative transporter svop-1 OS=Caenorhabditis elegans OX=6239 GN=svop-1 PE=3 SV=5	U	Intracellular trafficking, secretion, and vesicular transport	PREDICTED: synaptic vesicle glycoprotein 2B-like [Hyalella azteca]	cellular component: membrane (GO:0016020)
